# Supplementary material for: Distinct Effector Programs of Brain-Homing CD8+ T Cells in Multiple Sclerosis
Source: Cells. 2022 May 13;11(10):1634. doi: 10.3390/cells11101634 (PMC9139595; doi:10.3390/cells11101634)
Supplement: Supplementary file 1 [file cells-11-01634-s001.zip]

Archive with 6 entries (6 files):
- Cells_Figure S1_revised.pdf
- Cells_Figure S2_revised.pdf
- Cells_Figure S3_revised.pdf
- Cells_Figure S4_revised.pdf
- Cells_Figure S5_revised.pdf
- Cells_Table S1.pdf
